# Supplementary material for: An experimental study of the dual modulation of the colchicine-induced rat model of Alzheimer’s disease by superparamagnetic iron oxide nanoparticles (SPIONs) and the soluble product of Dipylidium caninum adult worm
Source: PLoS One. 2025 Jun 3;20(6):e0324191. doi: 10.1371/journal.pone.0324191 (PMC12132939; doi:10.1371/journal.pone.0324191)
Supplement: S3 Fig — Bacillus velezensis SMR cells (A) produced a mixture of SPIONs (Fe3O4 and Fe2O3) as black powders (B). The size distribution curve for Fe3O4 and Fe2O3 showed that they were mostly 5 and 6 nm in size (C and D), respectively. (ZIP) [file pone.0324191.s001.zip]

Archive with 5 entries (4 files):
- S3 Fig/
- S3 Fig/S3 Fig. and S1 Table S.D. data (Fe3O4).txt
- S3 Fig/S3 Fig. and S1Table S.D. data (Fe2O3).txt
- S3 Fig/S3 Fig. Size distribution curve Fe2O3.opj
- S3 Fig/S3 Fig. Size distribution curve Fe3O4.opj
