# Supplementary material for: An experimental study of the dual modulation of the colchicine-induced rat model of Alzheimer’s disease by superparamagnetic iron oxide nanoparticles (SPIONs) and the soluble product of Dipylidium caninum adult worm
Source: PLoS One. 2025 Jun 3;20(6):e0324191. doi: 10.1371/journal.pone.0324191 (PMC12132939; doi:10.1371/journal.pone.0324191)
Supplement: S3 Fig — Bacillus velezensis SMR cells (A) produced a mixture of SPIONs (Fe3O4 and Fe2O3) as black powders (B). The size distribution curve for Fe3O4 and Fe2O3 showed that they were mostly 5 and 6 nm in size (C and D), respectively. (ZIP) [file pone.0324191.s001.zip › S3 Fig/S3 Fig. and S1 Table S.D. data (Fe3O4).txt]

	Area	Mean	Min	Max		r^2=A/3.14	r=?(A/3.14)	d=2*r
1	12.92	255	255	255		4.114649682	2.028459928	4.056919857
2	11.569	255	255	255		3.684394904	1.919477769	3.838955537
3	20.055	255	255	255		6.386942675	2.52724013	5.05448026
4	6.038	255	255	255		1.922929936	1.386697493	2.773394985
5	9.12	255	255	255		2.904458599	1.704247223	3.408494447
6	33.229	255	255	255		10.58248408	3.25307302	6.506146041
7	26.853	255	255	255		8.551910828	2.92436503	5.84873006
8	25.122	255	255	255		8.000636943	2.828539719	5.657079438
9	6.249	255	255	255		1.990127389	1.410718749	2.821437498
10	13.595	255	255	255		4.329617834	2.080773374	4.161546748
11	5.953	255	255	255		1.895859873	1.376902274	2.753804548
12	19.549	255	255	255		6.225796178	2.49515454	4.99030908
13	7.009	255	255	255		2.232165605	1.494043375	2.988086749
14	5.278	255	255	255		1.68089172	1.296492082	2.592984165
15	5.193	255	255	255		1.653821656	1.286009975	2.57201995
16	21.153	255	255	255		6.736624204	2.595500762	5.191001523
17	15.749	255	255	255		5.015605096	2.239554665	4.479109329
18	41.588	255	255	255		13.24458599	3.639311197	7.278622394
19	7.6	255	255	255		2.420382166	1.555757746	3.111515493
20	27.191	255	255	255		8.65955414	2.942712038	5.885424077
21	5.404	255	255	255		1.721019108	1.311876179	2.623752357
22	9.5	255	255	255		3.025477707	1.739390039	3.478780078
23	8.444	255	255	255		2.689171975	1.639869499	3.279738998
24	5.32	255	255	255		1.694267516	1.301640317	2.603280635
25	5.109	255	255	255		1.627070064	1.275566566	2.551133132
26	64.642	255	255	255		20.5866242	4.537248528	9.074497056
27	36.691	255	255	255		11.68503185	3.418337585	6.836675171
28	11.231	255	255	255		3.576751592	1.89123018	3.782460359
29	7.853	255	255	255		2.500955414	1.58144093	3.162881859
30	14.609	255	255	255		4.652547771	2.156976535	4.313953069
31	11.4	255	255	255		3.630573248	1.905406321	3.810812642
32	53.537	255	255	255		17.05	4.129164564	8.258329129
33	9.458	255	255	255		3.012101911	1.735540812	3.471081624
34	33.735	255	255	255		10.74363057	3.27774779	6.55549558
35	53.537	255	255	255		17.05	4.129164564	8.258329129
36	32.131	255	255	255		10.23280255	3.1988752	6.397750401
37	9.373	255	255	255		2.985031847	1.727724471	3.455448942
38	14.82	255	255	255		4.719745223	2.172497462	4.344994924
39	21.069	255	255	255		6.709872611	2.59034218	5.180684361
40	10.513	255	255	255		3.348089172	1.829778449	3.659556898
41	26.346	255	255	255		8.39044586	2.896626635	5.793253269
42	11.569	255	255	255		3.684394904	1.919477769	3.838955537
43	20.646	255	255	255		6.575159236	2.564207331	5.128414662
44	27.824	255	255	255		8.861146497	2.976767794	5.953535587
45	9.035	255	255	255		2.877388535	1.69628669	3.39257338
46	20.478	255	255	255		6.521656051	2.553753326	5.107506652
47	5.151	255	255	255		1.64044586	1.280798915	2.561597829
48	9.458	255	255	255		3.012101911	1.735540812	3.471081624
49	14.482	255	255	255		4.612101911	2.147580478	4.295160957
50	12.793	255	255	255		4.074203822	2.01846571	4.03693142
51	15.58	255	255	255		4.961783439	2.227506103	4.455012206
52	13.384	255	255	255		4.262420382	2.064563	4.129126001
53	8.571	255	255	255		2.729617834	1.652155512	3.304311023
54	13.469	255	255	255		4.289490446	2.071108507	4.142217013
55	20.942	255	255	255		6.669426752	2.58252333	5.165046661
56	87.188	255	255	255		27.76687898	5.269428715	10.53885743
57	14.693	255	255	255		4.679299363	2.163168824	4.326337649
58	9.5	255	255	255		3.025477707	1.739390039	3.478780078
59	14.82	255	255	255		4.719745223	2.172497462	4.344994924
60	47.12	255	255	255		15.00636943	3.873805548	7.747611097
61	19.929	255	255	255		6.346815287	2.519288647	5.038577294
62	51.257	255	255	255		16.32388535	4.04028283	8.080565661
63	8.487	255	255	255		2.702866242	1.644039611	3.288079222
64	5.024	255	255	255		1.6	1.264911064	2.529822128
65	6.038	255	255	255		1.922929936	1.386697493	2.773394985
66	35.255	255	255	255		11.22770701	3.350777075	6.70155415
67	17.649	255	255	255		5.620700637	2.370801687	4.741603373
68	9.964	255	255	255		3.173248408	1.781361392	3.562722783
69	6.46	255	255	255		2.057324841	1.434337771	2.868675542
70	28.204	255	255	255		8.982165605	2.997026127	5.994052254
71	7.262	255	255	255		2.312738854	1.520769165	3.04153833
72	9.373	255	255	255		2.985031847	1.727724471	3.455448942
73	28.5	255	255	255		9.076433121	3.012711921	6.025423843
74	10.809	255	255	255		3.442356688	1.855358911	3.710717822
75	32.3	255	255	255		10.2866242	3.207276758	6.414553516
76	22.462	255	255	255		7.153503185	2.67460337	5.349206739
77	10.429	255	255	255		3.32133758	1.822453725	3.64490745
78	8.318	255	255	255		2.649044586	1.62758858	3.25517716
79	14.398	255	255	255		4.585350318	2.141343111	4.282686222
80	8.782	255	255	255		2.796815287	1.672368167	3.344736334
81	8.867	255	255	255		2.82388535	1.68044201	3.360884021
82	7.727	255	255	255		2.460828025	1.568702657	3.137405314
83	7.22	255	255	255		2.299363057	1.51636508	3.032730161
84	6.587	255	255	255		2.097770701	1.448368289	2.896736578
85	12.878	255	255	255		4.101273885	2.025160212	4.050320425
86	22.293	255	255	255		7.099681529	2.664522758	5.329045516
87	10.007	255	255	255		3.186942675	1.785201018	3.570402036
88	22.04	255	255	255		7.01910828	2.649359976	5.298719951
89	6.08	255	255	255		1.936305732	1.391512031	2.783024062
90	18.155	255	255	255		5.781847134	2.404547179	4.809094357
91	6.713	255	255	255		2.137898089	1.462155289	2.924310578
92	27.486	255	255	255		8.753503185	2.958631979	5.917263957
93	42.011	255	255	255		13.37929936	3.657772459	7.315544918
94	23.306	255	255	255		7.422292994	2.724388554	5.448777108
95	29.766	255	255	255		9.479617834	3.078898802	6.157797604
96	5.7	255	255	255		1.815286624	1.347325731	2.694651461
97	6.587	255	255	255		2.097770701	1.448368289	2.896736578
98	5.616	255	255	255		1.788535032	1.33736122	2.674722439
99	39.815	255	255	255		12.67993631	3.560889819	7.121779639
100	11.104	255	255	255		3.536305732	1.880506775	3.761013551
101	7.051	255	255	255		2.245541401	1.498513063	2.997026127
102	21.702	255	255	255		6.911464968	2.628966521	5.257933042
103	12.54	255	255	255		3.993630573	1.998407009	3.996814018
104	5.742	255	255	255		1.82866242	1.352280452	2.704560904
105	20.942	255	255	255		6.669426752	2.58252333	5.165046661
106	57.548	255	255	255		18.32738854	4.281049934	8.562099867
107	21.702	255	255	255		6.911464968	2.628966521	5.257933042
108	12.835	255	255	255		4.087579618	2.021776352	4.043552704
109	5.531	255	255	255		1.761464968	1.327201932	2.654403864
110	12.202	255	255	255		3.885987261	1.97129076	3.94258152
111	7.431	255	255	255		2.36656051	1.538362932	3.076725863
112	6.671	255	255	255		2.124522293	1.457574112	2.915148225
113	8.487	255	255	255		2.702866242	1.644039611	3.288079222
114	11.189	255	255	255		3.563375796	1.887690599	3.775381197
115	15.2	255	255	255		4.840764331	2.200173705	4.40034741
116	10.302	255	255	255		3.28089172	1.811323196	3.622646392
117	14.144	255	255	255		4.504458599	2.122370985	4.24474197
118	13.384	255	255	255		4.262420382	2.064563	4.129126001
119	59.955	255	255	255		19.09394904	4.369662349	8.739324698
120	9.584	255	255	255		3.052229299	1.74706305	3.494126099
121	12.793	255	255	255		4.074203822	2.01846571	4.03693142
122	12.667	255	255	255		4.034076433	2.008501041	4.017002083
123	5.573	255	255	255		1.774840764	1.332231498	2.664462996
124	21.491	255	255	255		6.844267516	2.616155102	5.232310203
125	24.235	255	255	255		7.718152866	2.778156379	5.556312758
126	10.091	255	255	255		3.213694268	1.79267796	3.58535592
127	8.064	255	255	255		2.568152866	1.602545745	3.205091491
128	5.573	255	255	255		1.774840764	1.332231498	2.664462996
129	9.035	255	255	255		2.877388535	1.69628669	3.39257338
130	7.473	255	255	255		2.379936306	1.542704218	3.085408437
131	35.002	255	255	255		11.14713376	3.338732358	6.677464716
132	11.062	255	255	255		3.522929936	1.876946972	3.753893944
133	7.938	255	255	255		2.528025478	1.589976565	3.17995313
134	7.895	255	255	255		2.51433121	1.58566428	3.171328561
135	13.807	255	255	255		4.397133758	2.096934371	4.193868743
136	12.202	255	255	255		3.885987261	1.97129076	3.94258152
137	18.24	255	255	255		5.808917197	2.410169537	4.820339074
138	22.504	255	255	255		7.166878981	2.677102721	5.354205443
139	29.64	255	255	255		9.439490446	3.072375375	6.14475075
140	16.973	255	255	255		5.405414013	2.324954626	4.649909252
141	6.207	255	255	255		1.976751592	1.405969983	2.811939965
142	27.951	255	255	255		8.901592357	2.983553646	5.967107291
143	10.344	255	255	255		3.294267516	1.815011712	3.630023425
144	6.249	255	255	255		1.990127389	1.410718749	2.821437498
145	15.918	255	255	255		5.069426752	2.251538752	4.503077504
146	8.993	255	255	255		2.864012739	1.692339428	3.384678856
147	8.487	255	255	255		2.702866242	1.644039611	3.288079222
148	6.544	255	255	255		2.084076433	1.443633067	2.887266135
149	7.22	255	255	255		2.299363057	1.51636508	3.032730161
150	9.162	255	255	255		2.917834395	1.708166969	3.416333939
151	18.155	255	255	255		5.781847134	2.404547179	4.809094357
152	27.909	255	255	255		8.888216561	2.981311215	5.96262243
153	31.075	255	255	255		9.896496815	3.145869803	6.291739605
154	16.044	255	255	255		5.10955414	2.260432291	4.520864581
155	10.344	255	255	255		3.294267516	1.815011712	3.630023425
156	14.187	255	255	255		4.518152866	2.125594709	4.251189418
157	9.627	255	255	255		3.065923567	1.750977889	3.501955777
158	20.858	255	255	255		6.642675159	2.577338775	5.154677549
159	24.826	255	255	255		7.906369427	2.811826706	5.623653413
160	6.333	255	255	255		2.016878981	1.420168645	2.84033729
161	11.738	255	255	255		3.738216561	1.933446808	3.866893617
162	29.091	255	255	255		9.264649682	3.043788705	6.08757741
163	7.347	255	255	255		2.339808917	1.529643395	3.059286791
164	13.258	255	255	255		4.222292994	2.054821889	4.109643777
165	8.909	255	255	255		2.837261146	1.684417153	3.368834307
166	13.427	255	255	255		4.27611465	2.067876846	4.135753692
167	14.398	255	255	255		4.585350318	2.141343111	4.282686222
168	8.064	255	255	255		2.568152866	1.602545745	3.205091491
169	5.362	255	255	255		1.707643312	1.30676827	2.61353654
170	20.689	255	255	255		6.588853503	2.566876215	5.13375243
171	7.262	255	255	255		2.312738854	1.520769165	3.04153833
172	22.378	255	255	255		7.126751592	2.669597646	5.339195292
173	28.289	255	255	255		9.009235669	3.001538883	6.003077767
174	58.604	255	255	255		18.66369427	4.320149797	8.640299594
175	13.3	255	255	255		4.23566879	2.058074049	4.116148097
176	27.698	255	255	255		8.821019108	2.970020052	5.940040104
177	6.587	255	255	255		2.097770701	1.448368289	2.896736578
178	28.5	255	255	255		9.076433121	3.012711921	6.025423843
179	12.54	255	255	255		3.993630573	1.998407009	3.996814018
180	11.189	255	255	255		3.563375796	1.887690599	3.775381197
181	12.54	255	255	255		3.993630573	1.998407009	3.996814018
182	9.162	255	255	255		2.917834395	1.708166969	3.416333939
183	9.542	255	255	255		3.038853503	1.743230766	3.486461532
184	18.831	255	255	255		5.997133758	2.448904604	4.897809207
185	9.078	255	255	255		2.891082803	1.700318442	3.400636883
186	6.375	255	255	255		2.030254777	1.424870091	2.849740183
187	13.511	255	255	255		4.302866242	2.074335133	4.148670265
188	7.093	255	255	255		2.258917197	1.50296946	3.00593892
189	8.318	255	255	255		2.649044586	1.62758858	3.25517716
190	24.32	255	255	255		7.74522293	2.783024062	5.566048124
191	5.109	255	255	255		1.627070064	1.275566566	2.551133132
192	5.067	255	255	255		1.613694268	1.270312665	2.540625331
193	39.604	255	255	255		12.61273885	3.551441799	7.102883599
194	7.178	255	255	255		2.285987261	1.511948167	3.023896335
195	8.233	255	255	255		2.621974522	1.619251223	3.238502445
196	24.32	255	255	255		7.74522293	2.783024062	5.566048124
197	10.302	255	255	255		3.28089172	1.811323196	3.622646392
198	10.429	255	255	255		3.32133758	1.822453725	3.64490745
199	33.397	255	255	255		10.63598726	3.261286136	6.522572272
200	17.86	255	255	255		5.687898089	2.384931464	4.769862929
201	8.36	255	255	255		2.662420382	1.63169249	3.26338498
202	10.302	255	255	255		3.28089172	1.811323196	3.622646392
203	32.257	255	255	255		10.27292994	3.205141173	6.410282345
204	11.527	255	255	255		3.671019108	1.915990373	3.831980745
205	7.304	255	255	255		2.32611465	1.525160532	3.050321065
206	18.029	255	255	255		5.741719745	2.396188587	4.792377174
207	11.78	255	255	255		3.751592357	1.936902774	3.873805548
208	6.164	255	255	255		1.963057325	1.401091476	2.802182953
209	22.378	255	255	255		7.126751592	2.669597646	5.339195292
210	43.531	255	255	255		13.8633758	3.723355449	7.446710897
211	46.317	255	255	255		14.75063694	3.840655796	7.681311592
212	42.728	255	255	255		13.60764331	3.688853929	7.377707859
213	6.629	255	255	255		2.111146497	1.452978492	2.905956983
214	10.471	255	255	255		3.334713376	1.826119759	3.652239519
215	32.257	255	255	255		10.27292994	3.205141173	6.410282345
216	15.918	255	255	255		5.069426752	2.251538752	4.503077504
217	21.786	255	255	255		6.938216561	2.634049461	5.268098921
218	13.215	255	255	255		4.208598726	2.051486955	4.10297391
219	6.207	255	255	255		1.976751592	1.405969983	2.811939965
220	28.078	255	255	255		8.942038217	2.990324099	5.980648198
221	8.275	255	255	255		2.635350318	1.62337621	3.24675242
222	23.813	255	255	255		7.583757962	2.753862372	5.507724743
223	8.74	255	255	255		2.78343949	1.668364316	3.336728632
224	7.769	255	255	255		2.474203822	1.57296021	3.14592042
225	22.251	255	255	255		7.086305732	2.662011595	5.32402319
226	17.015	255	255	255		5.418789809	2.32782942	4.65565884
227	26.684	255	255	255		8.498089172	2.915148225	5.830296449
228	21.702	255	255	255		6.911464968	2.628966521	5.257933042
229	384.134	255	255	255		122.3356688	11.06054559	22.12109118
230	6.544	255	255	255		2.084076433	1.443633067	2.887266135
231	6.46	255	255	255		2.057324841	1.434337771	2.868675542
232	6.502	255	255	255		2.070700637	1.438992925	2.877985849
233	5.489	255	255	255		1.748089172	1.322153233	2.644306466
234	5.236	255	255	255		1.667515924	1.291323323	2.582646645
235	5.067	255	255	255		1.613694268	1.270312665	2.540625331
236	5.151	255	255	255		1.64044586	1.280798915	2.561597829
