# Supplementary material for: An experimental study of the dual modulation of the colchicine-induced rat model of Alzheimer’s disease by superparamagnetic iron oxide nanoparticles (SPIONs) and the soluble product of Dipylidium caninum adult worm
Source: PLoS One. 2025 Jun 3;20(6):e0324191. doi: 10.1371/journal.pone.0324191 (PMC12132939; doi:10.1371/journal.pone.0324191)
Supplement: S3 Fig — Bacillus velezensis SMR cells (A) produced a mixture of SPIONs (Fe3O4 and Fe2O3) as black powders (B). The size distribution curve for Fe3O4 and Fe2O3 showed that they were mostly 5 and 6 nm in size (C and D), respectively. (ZIP) [file pone.0324191.s001.zip › S3 Fig/S3 Fig. and S1Table S.D. data (Fe2O3).txt]

	Area	Mean	Min	Max			r^2	r	d (nm)
1	17.421	255	255	255			5.548089172	2.355438212	4.710876425
2	8.224	255	255	255			2.61910828	1.618365929	3.236731858
3	7.358	255	255	255			2.343312102	1.530788066	3.061576131
4	5.735	255	255	255			1.826433121	1.351455926	2.702911853
5	6.492	255	255	255			2.067515924	1.437885922	2.875771843
6	15.798	255	255	255			5.031210191	2.243035932	4.486071863
7	13.526	255	255	255			4.307643312	2.075486283	4.150972567
8	15.365	255	255	255			4.893312102	2.212083204	4.424166408
9	5.951	255	255	255			1.89522293	1.376670959	2.753341918
10	7.683	255	255	255			2.446815287	1.564229934	3.128459868
11	7.574	255	255	255			2.412101911	1.553094302	3.106188604
12	7.574	255	255	255			2.412101911	1.553094302	3.106188604
13	19.91	255	255	255			6.340764331	2.518087435	5.03617487
14	5.086	255	255	255			1.619745223	1.272692116	2.545384233
15	10.604	255	255	255			3.377070064	1.837680621	3.675361241
16	5.302	255	255	255			1.688535032	1.299436429	2.598872857
17	57.458	255	255	255			18.29872611	4.277701031	8.555402063
18	45.122	255	255	255			14.37006369	3.790786685	7.581573371
19	7.899	255	255	255			2.515605096	1.586065918	3.172131836
20	9.522	255	255	255			3.032484076	1.741402905	3.482805809
21	5.519	255	255	255			1.757643312	1.325761408	2.651522817
22	8.224	255	255	255			2.61910828	1.618365929	3.236731858
23	13.526	255	255	255			4.307643312	2.075486283	4.150972567
24	8.44	255	255	255			2.687898089	1.639481043	3.278962085
25	5.519	255	255	255			1.757643312	1.325761408	2.651522817
26	23.697	255	255	255			7.546815287	2.747146754	5.494293507
27	7.033	255	255	255			2.239808917	1.496599117	2.993198234
28	37.223	255	255	255			11.8544586	3.443030438	6.886060877
29	10.496	255	255	255			3.342675159	1.828298433	3.656596866
30	8.981	255	255	255			2.860191083	1.691209946	3.382419893
31	8.007	255	255	255			2.55	1.596871942	3.193743885
32	6.601	255	255	255			2.102229299	1.449906652	2.899813304
33	7.899	255	255	255			2.515605096	1.586065918	3.172131836
34	5.735	255	255	255			1.826433121	1.351455926	2.702911853
35	11.578	255	255	255			3.687261146	1.920224244	3.840448488
36	35.492	255	255	255			11.30318471	3.362020927	6.724041854
37	13.093	255	255	255			4.169745223	2.041995402	4.083990805
38	5.735	255	255	255			1.826433121	1.351455926	2.702911853
39	6.925	255	255	255			2.205414013	1.485063639	2.970127279
40	7.358	255	255	255			2.343312102	1.530788066	3.061576131
41	19.585	255	255	255			6.237261146	2.49745093	4.994901859
42	44.581	255	255	255			14.1977707	3.767992927	7.535985855
43	5.302	255	255	255			1.688535032	1.299436429	2.598872857
44	10.712	255	255	255			3.411464968	1.847015151	3.694030302
45	31.704	255	255	255			10.09681529	3.177548629	6.355097257
46	12.768	255	255	255			4.066242038	2.016492509	4.032985018
47	10.28	255	255	255			3.27388535	1.809388115	3.61877623
48	6.168	255	255	255			1.96433121	1.401546007	2.803092014
49	6.06	255	255	255			1.929936306	1.389221475	2.778442949
50	10.496	255	255	255			3.342675159	1.828298433	3.656596866
51	24.022	255	255	255			7.650318471	2.765920908	5.531841817
52	5.843	255	255	255			1.860828025	1.364121705	2.72824341
53	16.447	255	255	255			5.237898089	2.28864547	4.577290941
54	7.899	255	255	255			2.515605096	1.586065918	3.172131836
55	5.302	255	255	255			1.688535032	1.299436429	2.598872857
56	6.601	255	255	255			2.102229299	1.449906652	2.899813304
57	14.175	255	255	255			4.51433121	2.124695557	4.249391114
58	17.313	255	255	255			5.513694268	2.348125692	4.696251385
59	23.697	255	255	255			7.546815287	2.747146754	5.494293507
60	52.697	255	255	255			16.78248408	4.096643025	8.193286051
61	5.951	255	255	255			1.89522293	1.376670959	2.753341918
62	17.313	255	255	255			5.513694268	2.348125692	4.696251385
63	9.63	255	255	255			3.066878981	1.75125069	3.502501381
64	7.358	255	255	255			2.343312102	1.530788066	3.061576131
65	18.503	255	255	255			5.892675159	2.427483297	4.854966595
66	7.033	255	255	255			2.239808917	1.496599117	2.993198234
67	28.134	255	255	255			8.959872611	2.993304631	5.986609261
68	23.048	255	255	255			7.340127389	2.709266947	5.418533893
69	7.574	255	255	255			2.412101911	1.553094302	3.106188604
70	6.06	255	255	255			1.929936306	1.389221475	2.778442949
71	10.28	255	255	255			3.27388535	1.809388115	3.61877623
72	43.066	255	255	255			13.71528662	3.703415535	7.40683107
73	7.574	255	255	255			2.412101911	1.553094302	3.106188604
74	60.379	255	255	255			19.22898089	4.38508619	8.77017238
75	10.929	255	255	255			3.480573248	1.865629451	3.731258902
76	47.611	255	255	255			15.16273885	3.893936165	7.787872329
77	23.156	255	255	255			7.374522293	2.715607168	5.431214337
78	24.455	255	255	255			7.788216561	2.790737637	5.581475275
79	20.884	255	255	255			6.650955414	2.578944632	5.157889264
80	6.06	255	255	255			1.929936306	1.389221475	2.778442949
81	19.153	255	255	255			6.099681529	2.469753334	4.939506667
82	5.302	255	255	255			1.688535032	1.299436429	2.598872857
83	7.358	255	255	255			2.343312102	1.530788066	3.061576131
84	30.731	255	255	255			9.786942675	3.128408969	6.256817937
85	20.559	255	255	255			6.547452229	2.558798982	5.117597964
86	6.384	255	255	255			2.033121019	1.425875527	2.851751054
87	7.142	255	255	255			2.274522293	1.508151946	3.016303893
88	10.063	255	255	255			3.20477707	1.790189116	3.580378231
89	6.276	255	255	255			1.998726115	1.413763104	2.827526208
90	6.276	255	255	255			1.998726115	1.413763104	2.827526208
91	58.54	255	255	255			18.6433121	4.317790187	8.635580375
92	12.227	255	255	255			3.893949045	1.973309161	3.946618322
93	49.45	255	255	255			15.74840764	3.968426343	7.936852687
94	5.843	255	255	255			1.860828025	1.364121705	2.72824341
95	7.574	255	255	255			2.412101911	1.553094302	3.106188604
96	14.608	255	255	255			4.652229299	2.15690271	4.31380542
97	10.604	255	255	255			3.377070064	1.837680621	3.675361241
98	18.179	255	255	255			5.789490446	2.406135999	4.812271998
99	5.627	255	255	255			1.792038217	1.338670317	2.677340633
100	10.712	255	255	255			3.411464968	1.847015151	3.694030302
101	6.06	255	255	255			1.929936306	1.389221475	2.778442949
102	35.492	255	255	255			11.30318471	3.362020927	6.724041854
103	50.316	255	255	255			16.02420382	4.003024334	8.006048669
104	20.992	255	255	255			6.685350318	2.58560444	5.171208879
105	44.04	255	255	255			14.02547771	3.745060441	7.490120882
106	14.716	255	255	255			4.686624204	2.164861244	4.329722487
107	13.418	255	255	255			4.273248408	2.06718369	4.13436738
108	23.805	255	255	255			7.581210191	2.753399751	5.506799503
109	7.791	255	255	255			2.481210191	1.575185764	3.150371528
110	7.574	255	255	255			2.412101911	1.553094302	3.106188604
111	12.552	255	255	255			3.997452229	1.999362956	3.998725912
112	10.171	255	255	255			3.239171975	1.799769978	3.599539956
113	6.384	255	255	255			2.033121019	1.425875527	2.851751054
114	20.343	255	255	255			6.47866242	2.545321673	5.090643347
115	5.519	255	255	255			1.757643312	1.325761408	2.651522817
116	40.686	255	255	255			12.95732484	3.599628431	7.199256862
117	5.951	255	255	255			1.89522293	1.376670959	2.753341918
118	9.847	255	255	255			3.135987261	1.770871893	3.541743786
119	15.257	255	255	255			4.858917197	2.20429517	4.40859034
120	5.41	255	255	255			1.722929936	1.312604257	2.625208515
121	13.201	255	255	255			4.204140127	2.050399992	4.100799984
122	20.018	255	255	255			6.375159236	2.524907768	5.049815536
123	24.563	255	255	255			7.822611465	2.796893181	5.593786362
124	8.657	255	255	255			2.757006369	1.660423551	3.320847102
125	11.145	255	255	255			3.549363057	1.883975334	3.767950667
126	25.212	255	255	255			8.029299363	2.833601836	5.667203671
127	14.283	255	255	255			4.548726115	2.132774277	4.265548553
128	10.171	255	255	255			3.239171975	1.799769978	3.599539956
129	20.343	255	255	255			6.47866242	2.545321673	5.090643347
130	36.574	255	255	255			11.6477707	3.412883048	6.825766096
131	19.585	255	255	255			6.237261146	2.49745093	4.994901859
132	32.137	255	255	255			10.23471338	3.199173858	6.398347717
133	26.402	255	255	255			8.408280255	2.899703477	5.799406954
134	46.312	255	255	255			14.74904459	3.840448488	7.680896975
135	7.683	255	255	255			2.446815287	1.564229934	3.128459868
136	39.387	255	255	255			12.54363057	3.541698826	7.083397652
137	9.522	255	255	255			3.032484076	1.741402905	3.482805809
138	11.578	255	255	255			3.687261146	1.920224244	3.840448488
139	29.649	255	255	255			9.442356688	3.072841794	6.145683587
140	20.235	255	255	255			6.444267516	2.538556187	5.077112375
141	12.227	255	255	255			3.893949045	1.973309161	3.946618322
142	7.899	255	255	255			2.515605096	1.586065918	3.172131836
143	8.007	255	255	255			2.55	1.596871942	3.193743885
144	6.276	255	255	255			1.998726115	1.413763104	2.827526208
145	5.302	255	255	255			1.688535032	1.299436429	2.598872857
146	6.384	255	255	255			2.033121019	1.425875527	2.851751054
147	18.611	255	255	255			5.927070064	2.434557468	4.869114935
148	11.362	255	255	255			3.618471338	1.902227993	3.804455986
149	7.899	255	255	255			2.515605096	1.586065918	3.172131836
150	9.522	255	255	255			3.032484076	1.741402905	3.482805809
151	20.667	255	255	255			6.581847134	2.565511086	5.131022173
152	11.362	255	255	255			3.618471338	1.902227993	3.804455986
153	17.746	255	255	255			5.651592357	2.377307796	4.754615592
154	18.287	255	255	255			5.82388535	2.413272747	4.826545494
155	5.735	255	255	255			1.826433121	1.351455926	2.702911853
156	36.898	255	255	255			11.75095541	3.427966659	6.855933318
157	8.765	255	255	255			2.791401274	1.670748717	3.341497433
158	22.832	255	255	255			7.27133758	2.696541782	5.393083563
159	14.283	255	255	255			4.548726115	2.132774277	4.265548553
160	10.496	255	255	255			3.342675159	1.828298433	3.656596866
161	20.884	255	255	255			6.650955414	2.578944632	5.157889264
162	7.25	255	255	255			2.308917197	1.519512158	3.039024315
163	26.402	255	255	255			8.408280255	2.899703477	5.799406954
164	23.048	255	255	255			7.340127389	2.709266947	5.418533893
165	8.765	255	255	255			2.791401274	1.670748717	3.341497433
166	5.086	255	255	255			1.619745223	1.272692116	2.545384233
167	11.253	255	255	255			3.583757962	1.893081605	3.786163209
168	40.036	255	255	255			12.75031847	3.570758809	7.141517618
169	9.089	255	255	255			2.894585987	1.701348285	3.40269657
170	7.25	255	255	255			2.308917197	1.519512158	3.039024315
171	25.645	255	255	255			8.167197452	2.8578309	5.7156618
172	15.365	255	255	255			4.893312102	2.212083204	4.424166408
173	23.914	255	255	255			7.615923567	2.759696282	5.519392563
174	37.115	255	255	255			11.82006369	3.438031951	6.876063901
175	31.38	255	255	255			9.993630573	3.161270405	6.32254081
176	6.925	255	255	255			2.205414013	1.485063639	2.970127279
177	31.163	255	255	255			9.924522293	3.150320983	6.300641965
178	25.97	255	255	255			8.270700637	2.875882584	5.751765168
179	9.63	255	255	255			3.066878981	1.75125069	3.502501381
180	6.276	255	255	255			1.998726115	1.413763104	2.827526208
181	29.324	255	255	255			9.338853503	3.05595378	6.111907559
182	30.081	255	255	255			9.579936306	3.095147219	6.190294437
183	14.5	255	255	255			4.617834395	2.148914702	4.297829403
184	31.921	255	255	255			10.16592357	3.188404549	6.376809098
185	10.821	255	255	255			3.446178344	1.856388522	3.712777044
186	12.444	255	255	255			3.963057325	1.990742908	3.981485816
187	19.044	255	255	255			6.064968153	2.462715605	4.925431211
188	14.391	255	255	255			4.583121019	2.14082251	4.28164502
189	21.641	255	255	255			6.892038217	2.62526917	5.250538341
190	5.302	255	255	255			1.688535032	1.299436429	2.598872857
191	7.033	255	255	255			2.239808917	1.496599117	2.993198234
192	20.343	255	255	255			6.47866242	2.545321673	5.090643347
193	8.981	255	255	255			2.860191083	1.691209946	3.382419893
194	7.683	255	255	255			2.446815287	1.564229934	3.128459868
195	64.816	255	255	255			20.64203822	4.54335099	9.08670198
196	15.906	255	255	255			5.065605096	2.250689915	4.501379831
197	5.843	255	255	255			1.860828025	1.364121705	2.72824341
198	5.627	255	255	255			1.792038217	1.338670317	2.677340633
199	5.627	255	255	255			1.792038217	1.338670317	2.677340633
200	33.869	255	255	255			10.78630573	3.284251168	6.568502335
201	12.985	255	255	255			4.135350318	2.033556077	4.067112154
202	8.115	255	255	255			2.584394904	1.607605332	3.215210665
203	12.119	255	255	255			3.85955414	1.964574799	3.929149598
204	7.466	255	255	255			2.377707006	1.541981519	3.083963039
205	5.086	255	255	255			1.619745223	1.272692116	2.545384233
206	45.338	255	255	255			14.4388535	3.799849142	7.599698284
207	35.383	255	255	255			11.26847134	3.356854381	6.713708763
208	9.414	255	255	255			2.998089172	1.731499111	3.462998222
209	31.055	255	255	255			9.890127389	3.144857292	6.289714584
210	11.47	255	255	255			3.652866242	1.9112473	3.8224946
211	22.291	255	255	255			7.099044586	2.664403233	5.328806465
212	19.261	255	255	255			6.134076433	2.476706772	4.953413543
213	75.203	255	255	255			23.95	4.893873721	9.787747443
214	5.302	255	255	255			1.688535032	1.299436429	2.598872857
215	19.369	255	255	255			6.168471338	2.483640742	4.967281485
216	5.519	255	255	255			1.757643312	1.325761408	2.651522817
217	18.828	255	255	255			5.996178344	2.448709526	4.897419053
218	7.25	255	255	255			2.308917197	1.519512158	3.039024315
219	19.153	255	255	255			6.099681529	2.469753334	4.939506667
220	6.925	255	255	255			2.205414013	1.485063639	2.970127279
221	15.906	255	255	255			5.065605096	2.250689915	4.501379831
222	25.861	255	255	255			8.235987261	2.869840982	5.739681964
223	8.548	255	255	255			2.722292994	1.64993727	3.299874539
224	9.63	255	255	255			3.066878981	1.75125069	3.502501381
225	12.227	255	255	255			3.893949045	1.973309161	3.946618322
226	12.227	255	255	255			3.893949045	1.973309161	3.946618322
227	5.735	255	255	255			1.826433121	1.351455926	2.702911853
228	5.627	255	255	255			1.792038217	1.338670317	2.677340633
229	15.474	255	255	255			4.928025478	2.219915647	4.439831293
230	13.85	255	255	255			4.410828025	2.10019714	4.200394279
231	34.626	255	255	255			11.02738854	3.3207512	6.641502401
232	20.235	255	255	255			6.444267516	2.538556187	5.077112375
233	27.484	255	255	255			8.752866242	2.958524335	5.91704867
234	8.332	255	255	255			2.653503185	1.628957699	3.257915398
235	45.555	255	255	255			14.50796178	3.808931843	7.617863686
236	11.253	255	255	255			3.583757962	1.893081605	3.786163209
237	48.693	255	255	255			15.50732484	3.937934083	7.875868166
238	62.435	255	255	255			19.88375796	4.459120761	8.918241522
239	37.331	255	255	255			11.8888535	3.44802168	6.896043359
240	6.817	255	255	255			2.171019108	1.473437854	2.946875707
241	20.667	255	255	255			6.581847134	2.565511086	5.131022173
242	11.253	255	255	255			3.583757962	1.893081605	3.786163209
243	6.384	255	255	255			2.033121019	1.425875527	2.851751054
244	54.969	255	255	255			17.50605096	4.184023298	8.368046595
245	6.925	255	255	255			2.205414013	1.485063639	2.970127279
246	11.794	255	255	255			3.756050955	1.938053393	3.876106787
247	12.877	255	255	255			4.100955414	2.025081582	4.050163164
248	9.414	255	255	255			2.998089172	1.731499111	3.462998222
249	24.996	255	255	255			7.960509554	2.821437498	5.642874996
250	7.25	255	255	255			2.308917197	1.519512158	3.039024315
251	16.988	255	255	255			5.410191083	2.325981746	4.651963492
252	30.622	255	255	255			9.752229299	3.122855952	6.245711905
253	23.697	255	255	255			7.546815287	2.747146754	5.494293507
254	58.648	255	255	255			18.67770701	4.321771281	8.643542562
255	9.306	255	255	255			2.963694268	1.721538343	3.443076687
256	5.086	255	255	255			1.619745223	1.272692116	2.545384233
257	20.018	255	255	255			6.375159236	2.524907768	5.049815536
258	18.828	255	255	255			5.996178344	2.448709526	4.897419053
259	5.735	255	255	255			1.826433121	1.351455926	2.702911853
260	14.283	255	255	255			4.548726115	2.132774277	4.265548553
261	7.25	255	255	255			2.308917197	1.519512158	3.039024315
262	10.28	255	255	255			3.27388535	1.809388115	3.61877623
263	9.306	255	255	255			2.963694268	1.721538343	3.443076687
264	8.224	255	255	255			2.61910828	1.618365929	3.236731858
265	17.205	255	255	255			5.479299363	2.340790329	4.681580657
266	8.657	255	255	255			2.757006369	1.660423551	3.320847102
267	8.765	255	255	255			2.791401274	1.670748717	3.341497433
268	13.959	255	255	255			4.445541401	2.108445257	4.216890514
269	6.276	255	255	255			1.998726115	1.413763104	2.827526208
270	14.283	255	255	255			4.548726115	2.132774277	4.265548553
271	7.899	255	255	255			2.515605096	1.586065918	3.172131836
272	8.873	255	255	255			2.825796178	1.681010463	3.362020927
273	17.529	255	255	255			5.582484076	2.3627281	4.725456201
274	19.585	255	255	255			6.237261146	2.49745093	4.994901859
275	8.765	255	255	255			2.791401274	1.670748717	3.341497433
276	21.966	255	255	255			6.995541401	2.644908581	5.289817162
277	23.697	255	255	255			7.546815287	2.747146754	5.494293507
278	13.418	255	255	255			4.273248408	2.06718369	4.13436738
279	12.768	255	255	255			4.066242038	2.016492509	4.032985018
280	11.253	255	255	255			3.583757962	1.893081605	3.786163209
281	70.334	255	255	255			22.39936306	4.732796537	9.465593073
282	30.19	255	255	255			9.614649682	3.100749858	6.201499716
283	6.168	255	255	255			1.96433121	1.401546007	2.803092014
284	7.142	255	255	255			2.274522293	1.508151946	3.016303893
285	6.925	255	255	255			2.205414013	1.485063639	2.970127279
286	26.511	255	255	255			8.442993631	2.905682989	5.811365977
287	15.041	255	255	255			4.790127389	2.188635965	4.377271931
288	5.194	255	255	255			1.654140127	1.286133791	2.572267581
289	21.749	255	255	255			6.926433121	2.631811756	5.263623513
290	5.194	255	255	255			1.654140127	1.286133791	2.572267581
291	39.604	255	255	255			12.61273885	3.551441799	7.102883599
292	15.582	255	255	255			4.962420382	2.227649071	4.455298141
293	5.951	255	255	255			1.89522293	1.376670959	2.753341918
294	48.476	255	255	255			15.43821656	3.929149598	7.858299195
295	9.414	255	255	255			2.998089172	1.731499111	3.462998222
296	37.223	255	255	255			11.8544586	3.443030438	6.886060877
297	16.231	255	255	255			5.16910828	2.273567303	4.547134606
298	14.824	255	255	255			4.721019108	2.172790627	4.345581254
299	18.395	255	255	255			5.858280255	2.420388451	4.840776902
300	6.492	255	255	255			2.067515924	1.437885922	2.875771843
301	49.126	255	255	255			15.64522293	3.955404269	7.910808538
302	83.427	255	255	255			26.56910828	5.15452309	10.30904618
303	30.406	255	255	255			9.68343949	3.111822535	6.22364507
304	11.578	255	255	255			3.687261146	1.920224244	3.840448488
305	15.474	255	255	255			4.928025478	2.219915647	4.439831293
306	5.41	255	255	255			1.722929936	1.312604257	2.625208515
307	12.336	255	255	255			3.92866242	1.982085372	3.964170743
308	20.776	255	255	255			6.61656051	2.572267581	5.144535163
309	28.566	255	255	255			9.097452229	3.016198307	6.032396615
310	9.522	255	255	255			3.032484076	1.741402905	3.482805809
311	21.1	255	255	255			6.719745223	2.592247138	5.184494275
312	5.627	255	255	255			1.792038217	1.338670317	2.677340633
313	13.418	255	255	255			4.273248408	2.06718369	4.13436738
314	25.104	255	255	255			7.994904459	2.827526208	5.655052417
315	6.276	255	255	255			1.998726115	1.413763104	2.827526208
316	15.906	255	255	255			5.065605096	2.250689915	4.501379831
317	10.496	255	255	255			3.342675159	1.828298433	3.656596866
318	7.25	255	255	255			2.308917197	1.519512158	3.039024315
319	19.044	255	255	255			6.064968153	2.462715605	4.925431211
320	19.91	255	255	255			6.340764331	2.518087435	5.03617487
321	21.208	255	255	255			6.754140127	2.598872857	5.197745714
322	41.227	255	255	255			13.12961783	3.623481452	7.246962904
323	11.794	255	255	255			3.756050955	1.938053393	3.876106787
324	8.548	255	255	255			2.722292994	1.64993727	3.299874539
325	45.122	255	255	255			14.37006369	3.790786685	7.581573371
326	5.519	255	255	255			1.757643312	1.325761408	2.651522817
327	6.925	255	255	255			2.205414013	1.485063639	2.970127279
328	35.816	255	255	255			11.40636943	3.377331702	6.754663404
329	13.634	255	255	255			4.342038217	2.083755796	4.167511592
330	5.41	255	255	255			1.722929936	1.312604257	2.625208515
331	13.959	255	255	255			4.445541401	2.108445257	4.216890514
332	12.985	255	255	255			4.135350318	2.033556077	4.067112154
333	27.16	255	255	255			8.649681529	2.941034092	5.882068183
334	39.387	255	255	255			12.54363057	3.541698826	7.083397652
335	11.145	255	255	255			3.549363057	1.883975334	3.767950667
336	41.118	255	255	255			13.09490446	3.618688223	7.237376447
337	63.95	255	255	255			20.36624204	4.5128973	9.0257946
338	30.081	255	255	255			9.579936306	3.095147219	6.190294437
339	28.242	255	255	255			8.994267516	2.999044434	5.998088868
340	29.649	255	255	255			9.442356688	3.072841794	6.145683587
341	8.981	255	255	255			2.860191083	1.691209946	3.382419893
342	22.507	255	255	255			7.167834395	2.677281157	5.354562314
343	29.973	255	255	255			9.545541401	3.08958596	6.179171919
344	17.313	255	255	255			5.513694268	2.348125692	4.696251385
345	5.735	255	255	255			1.826433121	1.351455926	2.702911853
346	14.716	255	255	255			4.686624204	2.164861244	4.329722487
347	23.156	255	255	255			7.374522293	2.715607168	5.431214337
348	5.735	255	255	255			1.826433121	1.351455926	2.702911853
349	9.306	255	255	255			2.963694268	1.721538343	3.443076687
350	26.727	255	255	255			8.511783439	2.917496091	5.834992181
351	82.886	255	255	255			26.39681529	5.13778311	10.27556622
352	12.768	255	255	255			4.066242038	2.016492509	4.032985018
353	19.153	255	255	255			6.099681529	2.469753334	4.939506667
354	23.156	255	255	255			7.374522293	2.715607168	5.431214337
355	8.765	255	255	255			2.791401274	1.670748717	3.341497433
356	6.817	255	255	255			2.171019108	1.473437854	2.946875707
357	27.484	255	255	255			8.752866242	2.958524335	5.91704867
358	10.388	255	255	255			3.308280255	1.81886785	3.637735699
359	7.358	255	255	255			2.343312102	1.530788066	3.061576131
360	14.067	255	255	255			4.479936306	2.116586002	4.233172005
361	16.339	255	255	255			5.203503185	2.281118845	4.56223769
362	42.633	255	255	255			13.57738854	3.68475081	7.369501621
363	10.496	255	255	255			3.342675159	1.828298433	3.656596866
364	35.167	255	255	255			11.19968153	3.346592525	6.69318505
365	15.149	255	255	255			4.824522293	2.196479523	4.392959045
366	17.962	255	255	255			5.720382166	2.391732043	4.783464086
367	12.227	255	255	255			3.893949045	1.973309161	3.946618322
368	13.201	255	255	255			4.204140127	2.050399992	4.100799984
369	31.488	255	255	255			10.02802548	3.166705777	6.333411554
370	11.253	255	255	255			3.583757962	1.893081605	3.786163209
371	6.709	255	255	255			2.136624204	1.461719605	2.92343921
372	22.832	255	255	255			7.27133758	2.696541782	5.393083563
373	22.94	255	255	255			7.305732484	2.702911853	5.405823706
374	16.015	255	255	255			5.100318471	2.258388468	4.516776936
375	23.481	255	255	255			7.478025478	2.734597864	5.469195728
376	19.802	255	255	255			6.306369427	2.511248579	5.022497158
377	32.678	255	255	255			10.40700637	3.225989208	6.451978416
378	5.302	255	255	255			1.688535032	1.299436429	2.598872857
379	8.657	255	255	255			2.757006369	1.660423551	3.320847102
380	15.582	255	255	255			4.962420382	2.227649071	4.455298141
381	15.257	255	255	255			4.858917197	2.20429517	4.40859034
382	7.358	255	255	255			2.343312102	1.530788066	3.061576131
383	5.627	255	255	255			1.792038217	1.338670317	2.677340633
384	17.962	255	255	255			5.720382166	2.391732043	4.783464086
385	5.302	255	255	255			1.688535032	1.299436429	2.598872857
386	11.578	255	255	255			3.687261146	1.920224244	3.840448488
387	25.645	255	255	255			8.167197452	2.8578309	5.7156618
388	52.047	255	255	255			16.57547771	4.071299265	8.14259853
389	9.847	255	255	255			3.135987261	1.770871893	3.541743786
390	22.723	255	255	255			7.236624204	2.690097434	5.380194868
391	6.492	255	255	255			2.067515924	1.437885922	2.875771843
392	6.601	255	255	255			2.102229299	1.449906652	2.899813304
393	6.925	255	255	255			2.205414013	1.485063639	2.970127279
394	16.339	255	255	255			5.203503185	2.281118845	4.56223769
395	6.925	255	255	255			2.205414013	1.485063639	2.970127279
396	16.231	255	255	255			5.16910828	2.273567303	4.547134606
397	27.376	255	255	255			8.718471338	2.952705765	5.905411531
398	52.805	255	255	255			16.81687898	4.100838814	8.201677629
399	32.678	255	255	255			10.40700637	3.225989208	6.451978416
400	9.955	255	255	255			3.170382166	1.780556701	3.561113402
401	5.302	255	255	255			1.688535032	1.299436429	2.598872857
402	16.015	255	255	255			5.100318471	2.258388468	4.516776936
403	11.253	255	255	255			3.583757962	1.893081605	3.786163209
404	28.458	255	255	255			9.063057325	3.01049121	6.02098242
405	20.559	255	255	255			6.547452229	2.558798982	5.117597964
406	13.418	255	255	255			4.273248408	2.06718369	4.13436738
407	20.126	255	255	255			6.40955414	2.531709727	5.063419453
408	5.951	255	255	255			1.89522293	1.376670959	2.753341918
409	25.32	255	255	255			8.063694268	2.839664464	5.679328928
410	5.951	255	255	255			1.89522293	1.376670959	2.753341918
411	18.611	255	255	255			5.927070064	2.434557468	4.869114935
412	7.033	255	255	255			2.239808917	1.496599117	2.993198234
413	6.384	255	255	255			2.033121019	1.425875527	2.851751054
414	15.041	255	255	255			4.790127389	2.188635965	4.377271931
415	14.5	255	255	255			4.617834395	2.148914702	4.297829403
416	5.302	255	255	255			1.688535032	1.299436429	2.598872857
417	13.418	255	255	255			4.273248408	2.06718369	4.13436738
418	25.428	255	255	255			8.098089172	2.845714176	5.691428352
419	30.19	255	255	255			9.614649682	3.100749858	6.201499716
420	5.627	255	255	255			1.792038217	1.338670317	2.677340633
421	36.466	255	255	255			11.6133758	3.407840342	6.815680684
422	9.522	255	255	255			3.032484076	1.741402905	3.482805809
423	6.384	255	255	255			2.033121019	1.425875527	2.851751054
424	12.336	255	255	255			3.92866242	1.982085372	3.964170743
425	21.425	255	255	255			6.823248408	2.612134837	5.224269674
426	12.552	255	255	255			3.997452229	1.999362956	3.998725912
427	36.141	255	255	255			11.50987261	3.392620316	6.785240633
428	6.709	255	255	255			2.136624204	1.461719605	2.92343921
429	8.007	255	255	255			2.55	1.596871942	3.193743885
430	18.828	255	255	255			5.996178344	2.448709526	4.897419053
431	8.44	255	255	255			2.687898089	1.639481043	3.278962085
432	11.362	255	255	255			3.618471338	1.902227993	3.804455986
433	5.086	255	255	255			1.619745223	1.272692116	2.545384233
434	24.563	255	255	255			7.822611465	2.796893181	5.593786362
435	6.492	255	255	255			2.067515924	1.437885922	2.875771843
436	7.899	255	255	255			2.515605096	1.586065918	3.172131836
437	35.925	255	255	255			11.4410828	3.38246697	6.76493394
438	9.306	255	255	255			2.963694268	1.721538343	3.443076687
439	40.036	255	255	255			12.75031847	3.570758809	7.141517618
440	22.723	255	255	255			7.236624204	2.690097434	5.380194868
441	6.276	255	255	255			1.998726115	1.413763104	2.827526208
442	31.272	255	255	255			9.959235669	3.155825671	6.311651343
443	8.224	255	255	255			2.61910828	1.618365929	3.236731858
444	5.735	255	255	255			1.826433121	1.351455926	2.702911853
445	35.383	255	255	255			11.26847134	3.356854381	6.713708763
446	26.186	255	255	255			8.339490446	2.887817592	5.775635184
447	7.142	255	255	255			2.274522293	1.508151946	3.016303893
448	8.765	255	255	255			2.791401274	1.670748717	3.341497433
449	13.634	255	255	255			4.342038217	2.083755796	4.167511592
450	8.224	255	255	255			2.61910828	1.618365929	3.236731858
451	8.115	255	255	255			2.584394904	1.607605332	3.215210665
452	5.41	255	255	255			1.722929936	1.312604257	2.625208515
453	20.343	255	255	255			6.47866242	2.545321673	5.090643347
454	26.511	255	255	255			8.442993631	2.905682989	5.811365977
455	33.436	255	255	255			10.64840764	3.263189796	6.526379592
456	18.828	255	255	255			5.996178344	2.448709526	4.897419053
457	9.089	255	255	255			2.894585987	1.701348285	3.40269657
458	8.44	255	255	255			2.687898089	1.639481043	3.278962085
459	25.753	255	255	255			8.201592357	2.863842237	5.727684473
460	7.683	255	255	255			2.446815287	1.564229934	3.128459868
461	44.365	255	255	255			14.12898089	3.758853667	7.517707334
462	6.709	255	255	255			2.136624204	1.461719605	2.92343921
463	10.496	255	255	255			3.342675159	1.828298433	3.656596866
464	8.548	255	255	255			2.722292994	1.64993727	3.299874539
465	6.276	255	255	255			1.998726115	1.413763104	2.827526208
466	5.302	255	255	255			1.688535032	1.299436429	2.598872857
467	35.383	255	255	255			11.26847134	3.356854381	6.713708763
468	21.1	255	255	255			6.719745223	2.592247138	5.184494275
469	14.5	255	255	255			4.617834395	2.148914702	4.297829403
470	18.395	255	255	255			5.858280255	2.420388451	4.840776902
471	23.481	255	255	255			7.478025478	2.734597864	5.469195728
472	13.526	255	255	255			4.307643312	2.075486283	4.150972567
473	8.657	255	255	255			2.757006369	1.660423551	3.320847102
474	5.41	255	255	255			1.722929936	1.312604257	2.625208515
475	13.309	255	255	255			4.238535032	2.058770272	4.117540544
476	8.873	255	255	255			2.825796178	1.681010463	3.362020927
477	12.552	255	255	255			3.997452229	1.999362956	3.998725912
478	10.388	255	255	255			3.308280255	1.81886785	3.637735699
479	31.921	255	255	255			10.16592357	3.188404549	6.376809098
480	19.477	255	255	255			6.202866242	2.490555408	4.981110817
481	34.193	255	255	255			10.88949045	3.299922794	6.599845588
482	12.119	255	255	255			3.85955414	1.964574799	3.929149598
483	39.171	255	255	255			12.47484076	3.531974061	7.063948121
484	27.917	255	255	255			8.890764331	2.981738475	5.963476949
485	21.749	255	255	255			6.926433121	2.631811756	5.263623513
486	13.201	255	255	255			4.204140127	2.050399992	4.100799984
487	18.611	255	255	255			5.927070064	2.434557468	4.869114935
488	13.309	255	255	255			4.238535032	2.058770272	4.117540544
489	7.142	255	255	255			2.274522293	1.508151946	3.016303893
490	6.492	255	255	255			2.067515924	1.437885922	2.875771843
491	16.556	255	255	255			5.272611465	2.296216772	4.592433544
492	9.955	255	255	255			3.170382166	1.780556701	3.561113402
493	7.899	255	255	255			2.515605096	1.586065918	3.172131836
494	15.906	255	255	255			5.065605096	2.250689915	4.501379831
495	6.601	255	255	255			2.102229299	1.449906652	2.899813304
496	11.037	255	255	255			3.514968153	1.874824833	3.749649665
497	15.582	255	255	255			4.962420382	2.227649071	4.455298141
498	15.582	255	255	255			4.962420382	2.227649071	4.455298141
499	9.089	255	255	255			2.894585987	1.701348285	3.40269657
500	14.391	255	255	255			4.583121019	2.14082251	4.28164502
501	5.086	255	255	255			1.619745223	1.272692116	2.545384233
502	20.667	255	255	255			6.581847134	2.565511086	5.131022173
503	13.85	255	255	255			4.410828025	2.10019714	4.200394279
504	34.41	255	255	255			10.95859873	3.31037743	6.620754859
505	14.824	255	255	255			4.721019108	2.172790627	4.345581254
506	24.779	255	255	255			7.891401274	2.809163803	5.618327607
507	6.709	255	255	255			2.136624204	1.461719605	2.92343921
508	11.903	255	255	255			3.790764331	1.946988529	3.893977058
509	7.574	255	255	255			2.412101911	1.553094302	3.106188604
510	8.115	255	255	255			2.584394904	1.607605332	3.215210665
511	9.739	255	255	255			3.101592357	1.761133827	3.522267654
512	12.66	255	255	255			4.031847134	2.007945999	4.015891997
513	5.519	255	255	255			1.757643312	1.325761408	2.651522817
514	15.69	255	255	255			4.996815287	2.235355741	4.470711481
515	8.548	255	255	255			2.722292994	1.64993727	3.299874539
516	9.63	255	255	255			3.066878981	1.75125069	3.502501381
517	17.638	255	255	255			5.617197452	2.370062753	4.740125506
518	59.514	255	255	255			18.95350318	4.353562126	8.707124252
519	6.709	255	255	255			2.136624204	1.461719605	2.92343921
520	23.048	255	255	255			7.340127389	2.709266947	5.418533893
521	34.734	255	255	255			11.06178344	3.325925952	6.651851904
522	6.925	255	255	255			2.205414013	1.485063639	2.970127279
523	14.175	255	255	255			4.51433121	2.124695557	4.249391114
524	5.194	255	255	255			1.654140127	1.286133791	2.572267581
525	12.552	255	255	255			3.997452229	1.999362956	3.998725912
526	25.104	255	255	255			7.994904459	2.827526208	5.655052417
527	37.764	255	255	255			12.02675159	3.467960725	6.935921451
528	7.033	255	255	255			2.239808917	1.496599117	2.993198234
529	5.41	255	255	255			1.722929936	1.312604257	2.625208515
530	12.552	255	255	255			3.997452229	1.999362956	3.998725912
531	43.066	255	255	255			13.71528662	3.703415535	7.40683107
532	8.765	255	255	255			2.791401274	1.670748717	3.341497433
533	7.466	255	255	255			2.377707006	1.541981519	3.083963039
534	7.358	255	255	255			2.343312102	1.530788066	3.061576131
535	7.466	255	255	255			2.377707006	1.541981519	3.083963039
536	19.369	255	255	255			6.168471338	2.483640742	4.967281485
537	13.959	255	255	255			4.445541401	2.108445257	4.216890514
538	6.492	255	255	255			2.067515924	1.437885922	2.875771843
539	8.765	255	255	255			2.791401274	1.670748717	3.341497433
540	6.168	255	255	255			1.96433121	1.401546007	2.803092014
541	9.198	255	255	255			2.929299363	1.711519606	3.423039213
542	11.686	255	255	255			3.721656051	1.929159416	3.858318831
543	43.391	255	255	255			13.81878981	3.717363287	7.434726574
544	9.198	255	255	255			2.929299363	1.711519606	3.423039213
545	5.735	255	255	255			1.826433121	1.351455926	2.702911853
546	14.175	255	255	255			4.51433121	2.124695557	4.249391114
547	10.28	255	255	255			3.27388535	1.809388115	3.61877623
548	5.843	255	255	255			1.860828025	1.364121705	2.72824341
549	11.47	255	255	255			3.652866242	1.9112473	3.8224946
550	6.06	255	255	255			1.929936306	1.389221475	2.778442949
551	10.929	255	255	255			3.480573248	1.865629451	3.731258902
552	6.817	255	255	255			2.171019108	1.473437854	2.946875707
553	15.257	255	255	255			4.858917197	2.20429517	4.40859034
554	17.529	255	255	255			5.582484076	2.3627281	4.725456201
555	29.649	255	255	255			9.442356688	3.072841794	6.145683587
556	8.115	255	255	255			2.584394904	1.607605332	3.215210665
557	5.086	255	255	255			1.619745223	1.272692116	2.545384233
558	46.637	255	255	255			14.85254777	3.853900332	7.707800664
559	5.519	255	255	255			1.757643312	1.325761408	2.651522817
560	10.28	255	255	255			3.27388535	1.809388115	3.61877623
561	5.086	255	255	255			1.619745223	1.272692116	2.545384233
562	11.037	255	255	255			3.514968153	1.874824833	3.749649665
563	5.735	255	255	255			1.826433121	1.351455926	2.702911853
564	5.194	255	255	255			1.654140127	1.286133791	2.572267581
565	7.033	255	255	255			2.239808917	1.496599117	2.993198234
566	25.753	255	255	255			8.201592357	2.863842237	5.727684473
567	20.884	255	255	255			6.650955414	2.578944632	5.157889264
568	7.466	255	255	255			2.377707006	1.541981519	3.083963039
569	10.388	255	255	255			3.308280255	1.81886785	3.637735699
570	9.522	255	255	255			3.032484076	1.741402905	3.482805809
571	7.358	255	255	255			2.343312102	1.530788066	3.061576131
572	24.887	255	255	255			7.925796178	2.815279059	5.630558117
573	6.384	255	255	255			2.033121019	1.425875527	2.851751054
574	12.985	255	255	255			4.135350318	2.033556077	4.067112154
575	36.033	255	255	255			11.47547771	3.387547447	6.775094894
576	16.231	255	255	255			5.16910828	2.273567303	4.547134606
577	7.358	255	255	255			2.343312102	1.530788066	3.061576131
578	31.055	255	255	255			9.890127389	3.144857292	6.289714584
579	5.194	255	255	255			1.654140127	1.286133791	2.572267581
580	7.466	255	255	255			2.377707006	1.541981519	3.083963039
581	29.973	255	255	255			9.545541401	3.08958596	6.179171919
582	16.447	255	255	255			5.237898089	2.28864547	4.577290941
583	15.69	255	255	255			4.996815287	2.235355741	4.470711481
584	5.735	255	255	255			1.826433121	1.351455926	2.702911853
585	15.365	255	255	255			4.893312102	2.212083204	4.424166408
586	15.474	255	255	255			4.928025478	2.219915647	4.439831293
587	16.447	255	255	255			5.237898089	2.28864547	4.577290941
588	7.791	255	255	255			2.481210191	1.575185764	3.150371528
589	17.962	255	255	255			5.720382166	2.391732043	4.783464086
590	16.123	255	255	255			5.134713376	2.265990595	4.53198119
591	45.23	255	255	255			14.4044586	3.795320619	7.590641237
592	20.992	255	255	255			6.685350318	2.58560444	5.171208879
593	38.63	255	255	255			12.30254777	3.507498791	7.014997583
594	7.466	255	255	255			2.377707006	1.541981519	3.083963039
595	5.41	255	255	255			1.722929936	1.312604257	2.625208515
596	5.843	255	255	255			1.860828025	1.364121705	2.72824341
597	5.735	255	255	255			1.826433121	1.351455926	2.702911853
598	5.735	255	255	255			1.826433121	1.351455926	2.702911853
599	6.168	255	255	255			1.96433121	1.401546007	2.803092014
600	14.824	255	255	255			4.721019108	2.172790627	4.345581254
601	7.899	255	255	255			2.515605096	1.586065918	3.172131836
602	24.455	255	255	255			7.788216561	2.790737637	5.581475275
603	26.078	255	255	255			8.305095541	2.881856267	5.763712533
604	6.709	255	255	255			2.136624204	1.461719605	2.92343921
605	18.72	255	255	255			5.961783439	2.441676358	4.883352717
606	32.787	255	255	255			10.44171975	3.231364997	6.462729994
607	12.011	255	255	255			3.825159236	1.955801431	3.911602861
