# Supplementary material for: An experimental study of the dual modulation of the colchicine-induced rat model of Alzheimer’s disease by superparamagnetic iron oxide nanoparticles (SPIONs) and the soluble product of Dipylidium caninum adult worm
Source: PLoS One. 2025 Jun 3;20(6):e0324191. doi: 10.1371/journal.pone.0324191 (PMC12132939; doi:10.1371/journal.pone.0324191)
Supplement: S5 Fig — Displays the Log Rank (Mantel-Cox) Kaplan-Meier curve. (XLSX) [file pone.0324191.s002.xlsx]

## Sheet: Sheet1
	code 1= negative control
	code2=positive control		code 1 = normal
	code 3=intervention positive group treated with D. caninum ESP)		code2= abnormal
	code 4=intervention positive group treated with Nano-SPIONs)
	code 5= intervention positive group treated with combination of both Nano-SPIONs and D. caninum ESP
ser_num	Group	time	outcome
1	1	18	1
2	1	18	1
3	1	18	1
4	1	18	1
5	1	19	1
6	1	18	1
7	1	18	1
8	1	18	1
9	1	18	1
10	1	18	1
11	2	21	1
12	2	21	2
13	2	21	2
14	2	21	2
15	2	21	2
16	2	21	2
17	2	21	2
18	2	21	2
19	2	21	2
20	2	21	2
21	3	18	2
22	3	18	2
23	3	18	2
24	3	18	2
25	3	19	2
26	3	18	2
27	3	18	2
28	3	18	2
29	3	20	2
30	3	18	2
31	4	19	1
32	4	19	1
33	4	19	1
34	4	19	1
35	4	19	1
36	4	19	1
37	4	18	1
38	4	19	2
39	4	20	2
40	4	19	2
41	5	20	1
42	5	20	1
43	5	20	2
44	5	20	2
45	5	20	2
46	5	19	2
47	5	20	2
48	5	20	2
49	5	21	2
50	5	20	2

## Sheet: Sheet2
	code 1= negative control
	code2=positive control		code 1 = normal
	code 3=intervention positive group treated with D. caninum ESP)		code2= abnormal
	code 4=intervention positive group treated with Nano-SPIONs)
	code 5= intervention positive group treated with combination of both Nano-SPIONs and D. caninum ESP
		19

## Sheet: Sheet3
	code 1= negative control
	code2=positive control		code 1 = normal
	code 3=intervention positive group treated with D. caninum ESP)		code2= abnormal
	code 4=intervention positive group treated with Nano-SPIONs)
	code 5= intervention positive group treated with combination of both Nano-SPIONs and D. caninum ESP
		19
