# Supplementary material for: An experimental study of the dual modulation of the colchicine-induced rat model of Alzheimer’s disease by superparamagnetic iron oxide nanoparticles (SPIONs) and the soluble product of Dipylidium caninum adult worm
Source: PLoS One. 2025 Jun 3;20(6):e0324191. doi: 10.1371/journal.pone.0324191 (PMC12132939; doi:10.1371/journal.pone.0324191)
Supplement: S6 Fig — AMOS analysis to guess the relationship (standardized values) (A) and the regression (unstandardized values) (B) between the various physiological cognitive parameters. (XLSX) [file pone.0324191.s003.xlsx]

## Sheet: Sheet1
	cognitive tests
ser_num	AL_initial	RLs_1	RLs_2	Probe	PA_initial	PA_retention	Locomotor
1	52.5	26.3	23.8	46	25	300	51
2	47.3	26.5	18.5	45	22	300	47
3	45.5	27.5	25.3	46	27	300	48
4	44.3	30	25	44	30	300	50
5	45	26.3	24.5	47	33	300	46
6	50	28.8	25	45	23	300	48
7	45	35	22.5	45	35	295	50
8	49.3	27.5	23.8	46	24	296	49
9	45	30	20.5	46	21	296	50
10	52.5	26.3	23.8	47	31	300	47
11	93.3	78.8	76.3	12	30	110	50
12	90.3	80	81.3	25	21	110	46
13	93.5	78.8	76.3	22	24	115	45
14	92	78.8	78.3	23	35	120	50
15	92	78.5	77.5	22	33	120	48
16	93	80	73.3	25	20	111	51
17	95.8	81.3	77.5	23	21	117	51
18	92	78.8	76.3	22	24	110	50
19	93.5	88.5	79.3	24	31	115	45
20	92	83.8	76.3	22	25	120	48
21	91.5	85	85	14	30	101	49
22	91.3	90	88.8	19	35	100	51
23	91.8	85.8	87.5	15	30	90	52
24	91.3	90.8	87.5	15	20	100	48
25	91.3	85.8	85	17	25	97	49
26	92.8	86	78.3	17	24	105	43
27	93.5	89.8	82.5	16	31	90	47
28	92.3	85.8	81.3	18	24	100	48
29	92.5	87.8	85.3	15	21	100	50
30	92.3	90.3	85	15	22	95	50
31	50	26.3	21.3	48	25	300	47
32	45	25.3	22.5	47	21	300	45
33	46	25.8	20	48	23	300	46
34	46	25.8	21.8	40	21	300	50
35	44.3	28.3	18.8	47	31	295	50
36	46.3	25.5	20	48	23	297	49
37	44.8	26.3	22.5	46	21	298	45
38	47.3	28.8	18.3	45	28	300	50
39	46.8	27.5	20.5	46	20	300	49
40	45	30	20.8	47	24	300	52
41	91.8	77.3	76.3	25	34	100	49
42	63.5	48	35	39	24	270	47
43	62.8	47.5	35	34	25	275	49
44	60.5	48.8	36.8	35	20	260	48
45	66.3	50	37.5	40	21	262	47
46	52.5	47.5	35	42	31	265	51
47	66.3	49.3	37.5	33	22	280	47
48	66.3	52.5	37.5	35	21	280	44
49	66.3	50	35.5	39	20	260	48
50	66.3	46.3	35	40	33	270	49

## Sheet: Sheet2
	cognitive tests

## Sheet: Sheet3
	cognitive tests
