# Supplementary material for: An experimental study of the dual modulation of the colchicine-induced rat model of Alzheimer’s disease by superparamagnetic iron oxide nanoparticles (SPIONs) and the soluble product of Dipylidium caninum adult worm
Source: PLoS One. 2025 Jun 3;20(6):e0324191. doi: 10.1371/journal.pone.0324191 (PMC12132939; doi:10.1371/journal.pone.0324191)
Supplement: S1 Table — The biosynthesis and characterization of superparamagnetic iron oxide nanoparticles (SPIONs). (ZIP) [file pone.0324191.s004.zip]

Archive with 3 entries (2 files):
- S1 Table/
- S1 Table/S1 Table EDX (Fe2O3).pdf
- S1 Table/S1 Table EDX (Fe3O4).pdf
