# Supplementary material for: An experimental study of the dual modulation of the colchicine-induced rat model of Alzheimer’s disease by superparamagnetic iron oxide nanoparticles (SPIONs) and the soluble product of Dipylidium caninum adult worm
Source: PLoS One. 2025 Jun 3;20(6):e0324191. doi: 10.1371/journal.pone.0324191 (PMC12132939; doi:10.1371/journal.pone.0324191)
Supplement: S2 Table — Demonstrates the discrimination analysis of biochemical parameters in different brain tissues. (PDF) [file pone.0324191.s005.xlsx]

## Sheet: Sheet1
		biochemical -10 rate
	code 1= Brain Cortex
	code2= Hippocampus
ser_num	Tissue_type	AB1_42	NF_kB	MDA	SOD
1	1	4.397	16.08	0.681	17.432
2	1	3.192	17.973	0.747	15.094
3	1	5.582	11.558	0.813	17.602
4	1	3.741	21.829	0.659	16.191
5	1	3.997	12.482	0.592	11.345
6	1	11.44	62.656	2.602	7.91
7	1	10.051	55.698	2.403	9.652
8	1	11.44	62.656	2.602	7.91
9	1	10.051	55.698	2.403	9.652
10	1	11.555	59.094	1.917	9.247
11	1	9.045	54.539	1.454	10.313
12	1	11.555	59.094	1.917	9.247
13	1	9.045	54.539	1.454	10.313
14	1	10.06	46.677	2.381	12.078
15	1	9.854	54.441	2.293	15.521
16	1	5.824	47.973	1.564	14.82
17	1	9.854	54.441	2.293	15.521
18	1	5.824	47.973	1.564	14.82
19	1	7.366	37.037	1.785	12.78
20	1	7.035	40.65	1.178	14.5
21	1	6.32	39.167	1.696	11.35
22	1	7.035	40.65	1.178	14.5
23	1	6.32	39.167	1.696	11.35
24	1	6.961	41.579	1.564	14.478
25	1	6.322	43.202	1.454	12.919
26	2	3.157	9.424	0.725	13.204
27	2	3.614	10.456	0.559	10.86
28	2	2.299	9.255	0.703	15.731
29	2	3.332	10.279	0.526	12.858
30	2	1.383	7.649	0.681	13.292
31	2	8.475	52.042	2.823	4.933
32	2	1.383	7.649	0.681	13.292
33	2	8.475	52.042	2.823	4.933
34	2	6.779	40.939	2.668	6.773
35	2	7.383	59.223	2.16	7.5
36	2	8.439	52.155	2.58	7.091
37	2	7.383	59.223	2.16	7.5
38	2	8.439	52.155	2.58	7.091
39	2	6.618	47.957	1.939	8.156
40	2	8.73	54.311	1.981	5.447
41	2	4.12	32.699	0.833	13.689
42	2	8.73	54.311	1.981	5.447
43	2	4.12	32.699	0.833	13.689
44	2	5.496	27.674	1.122	8.35
45	2	3.294	34.579	0.979	11.963
46	2	5.496	27.674	1.122	8.35
47	2	3.294	34.579	0.979	11.963
48	2	5.831	33.807	0.948	10.576
49	2	5.629	26.733	1.365	12.234
50	2	4.345	40.937	1.122	9.974

## Sheet: Sheet2
		biochemical -10 rate
	code 1= Brain Cortex
	code2= Hippocampus

## Sheet: Sheet3
		biochemical -10 rate
	code 1= Brain Cortex
	code2= Hippocampus
