# Supplementary material for: An experimental study of the dual modulation of the colchicine-induced rat model of Alzheimer’s disease by superparamagnetic iron oxide nanoparticles (SPIONs) and the soluble product of Dipylidium caninum adult worm
Source: PLoS One. 2025 Jun 3;20(6):e0324191. doi: 10.1371/journal.pone.0324191 (PMC12132939; doi:10.1371/journal.pone.0324191)
Supplement: S3 Table — Shows the biochemical parameters changes according to the intervention study groups. (XLSX) [file pone.0324191.s006.xlsx]

## Sheet: Sheet1
	code 1= negative control	biochemical -10 rate
	code2=positive control
	code 3=intervention positive group treated with D. caninum ESP)
	code 4=intervention positive group treated with Nano-SPIONs)
	code 5= intervention positive group treated with combination of both Nano-SPIONs and D. caninum ESP
ser_num	Group	AB1_42	NF_kB	MDA	SOD
1	1	4.397	16.08	0.681	17.432
2	1	3.192	17.973	0.747	15.094
3	1	5.582	11.558	0.813	17.602
4	1	3.741	21.829	0.659	16.191
5	1	3.997	12.482	0.592	11.345
6	2	11.44	62.656	2.602	7.91
7	2	10.051	55.698	2.403	9.652
8	2	11.44	62.656	2.602	7.91
9	2	10.051	55.698	2.403	9.652
10	2	11.555	59.094	1.917	9.247
11	3	9.045	54.539	1.454	10.313
12	3	11.555	59.094	1.917	9.247
13	3	9.045	54.539	1.454	10.313
14	3	10.06	46.677	2.381	12.078
15	3	9.854	54.441	2.293	15.521
16	4	5.824	47.973	1.564	14.82
17	4	9.854	54.441	2.293	15.521
18	4	5.824	47.973	1.564	14.82
19	4	7.366	37.037	1.785	12.78
20	4	7.035	40.65	1.178	14.5
21	5	6.32	39.167	1.696	11.35
22	5	7.035	40.65	1.178	14.5
23	5	6.32	39.167	1.696	11.35
24	5	6.961	41.579	1.564	14.478
25	5	6.322	43.202	1.454	12.919
26	1	3.157	9.424	0.725	13.204
27	1	3.614	10.456	0.559	10.86
28	1	2.299	9.255	0.703	15.731
29	1	3.332	10.279	0.526	12.858
30	1	1.383	7.649	0.681	13.292
31	2	8.475	52.042	2.823	4.933
32	2	1.383	7.649	0.681	13.292
33	2	8.475	52.042	2.823	4.933
34	2	6.779	40.939	2.668	6.773
35	2	7.383	59.223	2.16	7.5
36	3	8.439	52.155	2.58	7.091
37	3	7.383	59.223	2.16	7.5
38	3	8.439	52.155	2.58	7.091
39	3	6.618	47.957	1.939	8.156
40	3	8.73	54.311	1.981	5.447
41	4	4.12	32.699	0.833	13.689
42	4	8.73	54.311	1.981	5.447
43	4	4.12	32.699	0.833	13.689
44	4	5.496	27.674	1.122	8.35
45	4	3.294	34.579	0.979	11.963
46	5	5.496	27.674	1.122	8.35
47	5	3.294	34.579	0.979	11.963
48	5	5.831	33.807	0.948	10.576
49	5	5.629	26.733	1.365	12.234
50	5	4.345	40.937	1.122	9.974

## Sheet: Sheet2
	code 1= negative control	biochemical -10 rate
	code2=positive control
	code 3=intervention positive group treated with D. caninum ESP)
	code 4=intervention positive group treated with Nano-SPIONs)
	code 5= intervention positive group treated with combination of both Nano-SPIONs and D. caninum ESP

## Sheet: Sheet3
	code 1= negative control	biochemical -10 rate
	code2=positive control
	code 3=intervention positive group treated with D. caninum ESP)
	code 4=intervention positive group treated with Nano-SPIONs)
	code 5= intervention positive group treated with combination of both Nano-SPIONs and D. caninum ESP
