# Supplementary material for: An experimental study of the dual modulation of the colchicine-induced rat model of Alzheimer’s disease by superparamagnetic iron oxide nanoparticles (SPIONs) and the soluble product of Dipylidium caninum adult worm
Source: PLoS One. 2025 Jun 3;20(6):e0324191. doi: 10.1371/journal.pone.0324191 (PMC12132939; doi:10.1371/journal.pone.0324191)
Supplement: S5 Table — Shows the cognitive parameters of MWM changes according to the intervention study groups. (XLSX) [file pone.0324191.s008.xlsx]

## Sheet: Sheet1
	code 1= negative control	cognitive tests
	code2=positive control
	code 3=intervention positive group treated with D. caninum ESP)
	code 4=intervention positive group treated with Nano-SPIONs)
	code 5= intervention positive group treated with combination of both Nano-SPIONs and D. caninum ESP
ser_num	Group	AL_initial	RLs_1	RLs_2	Probe
1	1	52.5	26.3	23.8	46
2	1	47.3	26.5	18.5	45
3	1	45.5	27.5	25.3	46
4	1	44.3	30	25	44
5	1	45	26.3	24.5	47
6	1	50	28.8	25	45
7	1	45	35	22.5	45
8	1	49.3	27.5	23.8	46
9	1	45	30	20.5	46
10	1	52.5	26.3	23.8	47
11	2	93.3	78.8	76.3	12
12	2	90.3	80	81.3	25
13	2	93.5	78.8	76.3	22
14	2	92	78.8	78.3	23
15	2	92	78.5	77.5	22
16	2	93	80	73.3	25
17	2	95.8	81.3	77.5	23
18	2	92	78.8	76.3	22
19	2	93.5	88.5	79.3	24
20	2	92	83.8	76.3	22
21	3	91.5	85	85	14
22	3	91.3	90	88.8	19
23	3	91.8	85.8	87.5	15
24	3	91.3	90.8	87.5	15
25	3	91.3	85.8	85	17
26	3	92.8	86	78.3	17
27	3	93.5	89.8	82.5	16
28	3	92.3	85.8	81.3	18
29	3	92.5	87.8	85.3	15
30	3	92.3	90.3	85	15
31	4	50	26.3	21.3	48
32	4	45	25.3	22.5	47
33	4	46	25.8	20	48
34	4	46	25.8	21.8	40
35	4	44.3	28.3	18.8	47
36	4	46.3	25.5	20	48
37	4	44.8	26.3	22.5	46
38	4	47.3	28.8	18.3	45
39	4	46.8	27.5	20.5	46
40	4	45	30	20.8	47
41	5	91.8	77.3	76.3	25
42	5	63.5	48	35	39
43	5	62.8	47.5	35	34
44	5	60.5	48.8	36.8	35
45	5	66.3	50	37.5	40
46	5	52.5	47.5	35	42
47	5	66.3	49.3	37.5	33
48	5	66.3	52.5	37.5	35
49	5	66.3	50	35.5	39
50	5	66.3	46.3	35	40

## Sheet: Sheet2
	code 1= negative control	cognitive tests
	code2=positive control
	code 3=intervention positive group treated with D. caninum ESP)
	code 4=intervention positive group treated with Nano-SPIONs)
	code 5= intervention positive group treated with combination of both Nano-SPIONs and D. caninum ESP

## Sheet: Sheet3
	code 1= negative control	cognitive tests
	code2=positive control
	code 3=intervention positive group treated with D. caninum ESP)
	code 4=intervention positive group treated with Nano-SPIONs)
	code 5= intervention positive group treated with combination of both Nano-SPIONs and D. caninum ESP
