# Supplementary material for: An experimental study of the dual modulation of the colchicine-induced rat model of Alzheimer’s disease by superparamagnetic iron oxide nanoparticles (SPIONs) and the soluble product of Dipylidium caninum adult worm
Source: PLoS One. 2025 Jun 3;20(6):e0324191. doi: 10.1371/journal.pone.0324191 (PMC12132939; doi:10.1371/journal.pone.0324191)
Supplement: S7 Table — Shows the cognitive parameters of passive avoidance (PA) changes according to intervention study groups. (XLSX) [file pone.0324191.s010.xlsx]

## Sheet: Sheet1
	code 1= negative control
	code2=positive control
	code 3=intervention positive group treated with D. caninum ESP)
	code 4=intervention positive group treated with Nano-SPIONs)
	code 5= intervention positive group treated with combination of both Nano-SPIONs and D. caninum ESP
ser_num	Group	PA_initial	PA_retention	Locomotor
1	1	25	300	51
2	1	22	300	47
3	1	27	300	48
4	1	30	300	50
5	1	33	300	46
6	1	23	300	48
7	1	35	295	50
8	1	24	296	49
9	1	21	296	50
10	1	31	300	47
11	2	30	110	50
12	2	21	110	46
13	2	24	115	45
14	2	35	120	50
15	2	33	120	48
16	2	20	111	51
17	2	21	117	51
18	2	24	110	50
19	2	31	115	45
20	2	25	120	48
21	3	30	101	49
22	3	35	100	51
23	3	30	90	52
24	3	20	100	48
25	3	25	97	49
26	3	24	105	43
27	3	31	90	47
28	3	24	100	48
29	3	21	100	50
30	3	22	95	50
31	4	25	300	47
32	4	21	300	45
33	4	23	300	46
34	4	21	300	50
35	4	31	295	50
36	4	23	297	49
37	4	21	298	45
38	4	28	300	50
39	4	20	300	49
40	4	24	300	52
41	5	34	100	49
42	5	24	270	47
43	5	25	275	49
44	5	20	260	48
45	5	21	262	47
46	5	31	265	51
47	5	22	280	47
48	5	21	280	44
49	5	20	260	48
50	5	33	270	49

## Sheet: Sheet2
	code 1= negative control
	code2=positive control
	code 3=intervention positive group treated with D. caninum ESP)
	code 4=intervention positive group treated with Nano-SPIONs)
	code 5= intervention positive group treated with combination of both Nano-SPIONs and D. caninum ESP

## Sheet: Sheet3
	code 1= negative control
	code2=positive control
	code 3=intervention positive group treated with D. caninum ESP)
	code 4=intervention positive group treated with Nano-SPIONs)
	code 5= intervention positive group treated with combination of both Nano-SPIONs and D. caninum ESP
